# Supplementary material for: Ion selectivity and rotor coupling of the Vibrio flagellar sodium-driven stator unit
Source: Nat Commun. 2023 Jul 27;14:4411. doi: 10.1038/s41467-023-39899-z (PMC10374538; doi:10.1038/s41467-023-39899-z)
Supplement: Supplementary file 7 — Source Data [file 41467_2023_39899_MOESM7_ESM.xlsx]

## Sheet: Sheet1
PomA mutatns	DmotAB PotABWT	DmotAB VC	S25C	D31N	K60A	D85A	R88A	K89A	E96A	E97A	D114R	D114A	P151A	G154L	M155A	M155L	G157L	T158A	V160M	G161L	M165A	M169A	I175A	P177A	P177Q	M179A	M179I	L183A	L183M	L183F	L184V	T185A	T186A	A190I	M195G	V196F	R232A	L249A	D252A	∆G245-E253
	100.707	9.51645	94.3339	68.3314	103.07	121.801	7.89979	28.6472	8.34489	102.93	10.1081	7.75936	17.9812	10.0725	8.36517	70.3513	12.8633	8.1852	81.3884	11.145	45.4338	86.5116	17.7118	50.7697	60.6785	12.6808	57.6639	106.757	142.45	133.328	66.2162	13.3961	7.86334	42.3951	7.64344	108.658	22.8363	103.322	108.629	8.47068
	93.183	8.44645	94.3574	71.6966	109.312	138.946	11.159	26.3261	8.40755	102.684	3.9212	8.54753	17.0953	7.60679	5.6443	62.6163	7.50292	8.0128	93.3775	8.18331	61.3506	94.0524	27.1057	48.3874	59.5706	10.0665	63.9145	90.176	133.93	117.665	56.6559	13.8257	5.43252	42.5201	6.41919	85.4897	24.1092	99.8109	104.062	12.2817
	97.0365	8.03921	89.1036	66.9351	97.1641	124.133	8.29859	27.2762	6.61709	106.219	4.75934	6.67996	21.5241	9.19529	5.10316	73.9965	8.54437	8.20336	94.0679	9.72055	54.6961	89.2028	23.999	49.398	62.4383	13.9226	62.9157	84.7175	142.455	133	65.6028	11.1597	5.58022	43.1318	8.30536	101.077	26.3894	79.9329	105.337	12.7632
	92.1262	5.77361		77.644			8.48875	33.4632	8.07922	113.309	4.91963	7.23245	22.4023		9.21721	71.2619		9.76833	98.7171		56.7566	98.2962	24.671	45.6757	61.334	7.07036	68.0644		132.34	128.229	60.1575		9.68456	40.7219	6.26098	82.1088	28.7738
	98.3205	8.47996
	99.01	8.30386
	100.387	5.59319
	105.34	7.11591
	106.876	10.1445
	107.049	7.78424
	110.549	9.05673
	96.0083	12.1587
	94.7702	11.6719
	98.6373	11.8546
PomB mutatns	DmotAB PomABWT	DmotAB VC	G20V	G20W	T21A	F22Y	D24A	L25F	S27A	L28Q	F32A	L35V	L36A	L36Q
	99.7475	9.51645	106.889	128.072	42.7859	83.2088	8.11233	18.3541	124.372	117.802	44.1099	106.751	95.3524	134.283
	92.2949	8.44645	95.8764	117.237	39.1486	71.1489	4.756	10.1965	103.611	114.699	46.705	101.721	91.502	136.994
	96.1117	8.03921	102.92	121.646	45.1493	79.4619	7.22822	20.1076	122.627	127.382	42.1075	104.933	95.2681	142.14
	91.2482	5.77361	91.3654	122.537	40.4149	71.4501	9.84183	20.5119	107.406	121.62		99.5764	98.879	136.255
	97.3835	8.47996
	98.0664	8.30386
	99.4307	5.59319
	104.336	7.11591
	105.857	10.1445
	106.029	7.78424
	109.495	9.05673
